# Supplementary material for: Neurogenetic disorders associated with mutations in the FERRY complex: a novel disease class?
Source: Biol Open. 2025 Mar 10;14(3):BIO061808. doi: 10.1242/bio.061808 (PMC11928052; doi:10.1242/bio.061808)
Supplement: File S1. [file biolopen-14-061808-FileS1.xlsx]

## Sheet: TBCK
Clinical feature	Alazami et al., 2015 10DG1670; Bhoj et al., 2016 1-1	Bhoj et al., 2016 1-2	Bhoj et al., 2016 2-1	Bhoj et al., 2016 3-1	Bhoj et al., 2016 4-1	Bhoj et al., 2016 4-2	Bhoj et al., 2016 5-1	Bhoj et al., 2016 6-1	Bhoj et al., 2016 6-2	Bhoj et al., 2016 7-1	Bhoj et al., 2016 8-1	Bhoj et al., 2016 9-1	Bhoj et al., 2016 9-2	Chong et al., 2016 A-II-1; Ortiz-Gonzalez et al., 2018 126-1	Chong et al., 2016 B-IV-4	Chong et al., 2016 B-IV-6	Chong et al., 2016 C-II-1	Chong et al., 2016 D-II-1; Ortiz-Gonzalez et al., 2018 126-2	Smith et al., 2008; Guerreiro et al., 2016 Case 1	Smith et al., 2008; Guerreiro et al., 2016 Case 2	Smith et al., 2008; Guerreiro et al., 2016 Case 3	Mandel et al., 2016 Proband 1	Mandel et al., 2016 Proband 2	Hartlet et al., 2018 Family #39 (one individual affected)	Beck-Wödl et al., 2018 Patient 1	Beck-Wödl et al., 2018 Patient 2	Zapatana-Aldana et al., 2019 Patient 1	Zapatana-Aldana et al., 2019 Patient 2	Ortiz-Gonzalez et al., 2018 126-3	Ortiz-Gonzalez et al., 2018 126-4	Ortiz-Gonzalez et al., 2018 126-5	Ortiz-Gonzalez et al., 2018 126-6	Ortiz-Gonzalez et al., 2018 126-7	Ortiz-Gonzalez et al., 2018 126-8	Sumathipala et al., 2019	Saredi et al., 2020 P1	Saredi et al., 2020 P2	Murdock et al., 2021	Miyamoto et al., 2021 6715P	Liu et al, 2021 P7	Alotaibi and Aloulou 2022 Patient 1	Alotaibi and Aloulou 2022 Patient 2	Chauhan et al., 2022 Patient 1	Chauhan et al., 2022 Patient 2	Chauhan et al., 2022 Patient 3	Moreira et al., 2022 F6331-1	Moreira et al., 2022 F6331-4	Tan, Wang, and Song, 2022	De Luca‐Ramirez, Fernández, and Torres 2023 Patient 1
Hypotonia	+	+	+	+	+	+	+	+	+	+	+	+	+	+	+	+	+	+	+	+	+	+	+	+	+	+	+	+	+	+	+	+	+	+	+			+			+	+			+	+		+	+
Global developmental delay	+	+	+	+	+	+	+	+	+	+	+	+	+						+	+	+	+	+		+	+	+	+								+	+	+			+	+			+	+	+	+	+
Seizures	+	+	+				+				+			+	+	+		+	+	+	+	+	+		+	+	+		+	+	+	+	+	+	+	+	+	+		+	+	+	+	+	+		+	+	+
Speech delay	+	+	+	+	+	+	+	+	+	+	+	+	+	+	+	+	+	+	+	+	+	+	+		+	+	+	+								+	+									+	+	+
Dysmorphic facial features	+	+		+			+	+	+		+	+	+	+	+		+	+	+	+	+	+	+	+	+	+	+	+	+	+	+	+				+	+				+	+	+	+		+	+	+
Reduced or delayed reflexes	+	+	+		+	+	+			+	+			+	+	+	+	+	+			+					+		+	+	+	+	+	+		+	+				+							+
Cognitive delay/ ID	+	+	+	+	+	+	+	+	+	+	+	+	+	+	+	+	+	+	+			+	+	+	+	+	+	+								+	+						+	+		+	+	+
Motor delay	+	+	+	+	+	+	+	+	+	+	+	+	+						+	+	+	+	+		+	+	+	+								+	+				+					+		+
abnormal white matter	+							+	+	+	+	+	+	+				+			+	+				+	+		+		+	+		+		+	+			+	+	+	+	+		+	+
Respiratory problems			+								+			+	+	+	+	+			+								+	+	+	+									+	+
Thin/dysmorphic corpus callosum			+											+				+				+	+		+	+	+		+		+	+		+		+	+		+						+
feeding problems														+	+	+	+	+					+																		+	+
Developmental regression							+							+	+	+		+											+	+	+	+			+												+
Ventricle abnormalities (MRI)			+	+															+			+	+				+									+	+				+							+
Tracheostomy			+								+			+	+	+													+	+	+	+
Dyslipidemia														+				+											+		+	+	+	+												+	+
G-tube use for feeding														+	+	+	+	+					+																		+	+
osteoporosis or osteopenia														+	+	+		+				+							+	+		+
scoliosis				+			+				+	+										+														+
Muscular atropy																									+	+			+	+	+	+			+
Hypothyroidism		+																+											+			+														+	+
Strabismus			+																+	+	+	+	+
Hypothermia														+				+											+	+	+	+
Developmental disability														+	+	+	+	+
Nystagmus			+																	+
high-arched palate				+								+											+													+	+
brain atrophy	+	+																									+								+										+
Ventilator dependence							+																+
Macrocephaly			+		+				+		+																															+
Autism Spectrum Disorder				+																				+																						+	+
cortical visual impairment														+	+			+
ptosis														+										+
chronic respiratory insufficiency														+	+	+		+
esotropia (vision)																	+
Respiratory failure																									+	+									+
cerebellar atrophy																					+					+	+
periventricular leukomalacia			+																			+																				+
pectus excavatum										+		+																																				+
turricephaly															+		+
visual impariment																+									+	+
BiPAP use																		+
hydrocephalus																							+		+	+
Cytoplasmic accumulation of storage material																									+	+									+
Elevated maternal β-HCG- prenatal																						+	+
Central and cortical volume loss with atrophy							+																			+
Reflexes increased contralaterally																											+	+
Microcephaly							+															+
delayed bone age								+	+
neurogenic bladder											+			+
11 rib pairs													+				+
hypertriglyceridemia														+				+
Excess hair growth																	+																			+
O2 admin via nasal cannula																		+			+
Precocious puberty																				+	+
reduced muscle mass																						+
neonatal cyanosis																							+
small muscle fibers																							+														+
Liver fatty degeneration- autopsy																									+	+
Elevated creatine kinase																																				+	+
Laryngomalacia
GERD
behavioral disturbances								+																				+
Ststaus epilepticus																											+
renal pyelectasis- prenatal												+
hepatic calcifications- prenatal												+
VSD (ventricular septal defect- prenatal	+
Decreased fetal movement - prenantal	+
oligohydramnios- prenatal	+
Motor dyspraxia																																															+
abnormal frontal and parietal lobes																			+
absence of cavum pellucidum																			+
mild hyperintensity and central volume loss (MRI)													+
thinning of brainstem			+
ex vacuo dilation of ventricles			+
prominence of lateral ventricles				+
Asthma	+
Eczema	+
Abnormal eye movements	+
Pernicious anemia		+
Recurrent candidiasis		+
Premature contractions prenatally			+
bipolar disorder				+
broad fingers and toes				+
ventriculomegaly					+
corneal clouding							+
central adrenal insufficiency							+
growth hormone deficiency							+
Hearing loss								+
pulmonic stenosis										+
hyperthyroidism											+
possible mitochondrial complex II deficiency											+
diastis recti												+
clinodactyly												+
cryptorchidism													+
resolved pelviectasis													+
cataracts														+
metabolic stroke														+
virilization of external genitalia															+
muscle fasciculations																+
increased muscle bulk																+
abnormal EEG (not seizures)																	+
bilateral optical atrophy																	+
right-sided aortic arch																	+
intermittent hyponatremia																		+
Inverted nipples																					+
preauricular tags																				+
cardiac arrest																					+
brachycephaly																			+																								+	+
thrombocytopenia																						+
hypercholesterolemia																						+
hypertrophic cardiomyopathy																							+
Dolichecephaly																							+
hereditary motor neuropathy (HMN)																								+
Iron deficiency																											+
Self injurious behavior																												+
Dementia																																			+
Myopathic muscle features																																				+
Sleep apnea
Stridor
Hypertension
Hypogammaglobulinemia
tongue fascilations																																																	+
mega cisterna magna
hirsutism																																											+	+
cystic hygroma - prenatal
left ventricle hypoplasia- cardiac
aortic arch hypoplasia- cardiac
Redundant retronuchal skin - prenatal
Absent cerebellar vermis
[truncated: 20 more columns]

## Sheet: PPP1R21
Clinical feature	Anazi et al., 2017 17DG0773; Suleiman et al., 2018 Child 1	Suleiman et al., 2018 Child 2	Suleiman et al., 2018 Child 3	Rehman Et al., 2018 II-5	Rehman Et al., 2018 II-6	Rehman Et al., 2018 II-3	Rehman Et al., 2018 II-4	Rehman Et al., 2018 V-4	Rehman Et al., 2018 IV-1	Lodo et al., 2020	Ghazi-Nader et al., 2023	Hentschel et al., 2023	Almannai et al., 2024 1	Almannai et al., 2024 2	Almannai et al., 2024 3	Almannai et al., 2024 4	Almannai et al., 2024 5	Almannai et al., 2024 6	Almannai et al., 2024 7	Almannai et al., 2024 8	Almannai et al., 2024 9	Almannai et al., 2024 10	Almannai et al., 2024 11	23	Percentage incidence
Global developmental delay	+	+	+	+	Deceased at 7 weeks	+	+	+	+	+	+	+	+	+	+	+	+	+	+	+	+	+	+	22	95.6522
Hypotonia	+	+	+	+	+	+	+	+	+		+	+	+	+	+	+	+	+	+	+	+		+	21	91.3043
Dysmorphic facial features	+	+	+	+	+	+	+	+	+	+	+	+	+	+		+	+		+	+	+	+	+	21	91.3043
Cognitive delay/ ID	+	+	+							+	+	+	+	+	+	+	+	+	+	+	+	+	+	17	73.913
Feeding problems	+	+		+	+	+	+		+		+		+	+	+				+	+	+		+	15	65.2174
Reduced or delayed reflexes	+	+	+	+						+			+		+		+		+	+	+		+	12	52.1739
Respiratory problems	+	+		+	+			+	+		+	+	+	+	+				+					12	52.1739
Excess hair growth	+	+						+		+			+	+	+	+	+						+	10	43.4783
Thin/dysmorphic corpus callosum	+	+		+			+	+	+	+	+						+							9	39.1304
Ventricle abnormalities (MRI)				+		+	+	+		+	+		+				+	+						9	39.1304
abnormal white matter	+	+	+				+		+	+	+						+						+	9	39.1304
Motor delay	+	+	+					+	+	+	+	+												8	34.7826
Speech delay	+	+	+							+	+	+												6	26.087
Cavum septum pellucidum	+	+				+	+				+			+										6	26.087
Optic atrophy				+				+								+			+	+				5	21.7391
Seizures							+				+								+	+		+		5	21.7391
Muscle weakness	+	+	+							+	+													5	21.7391
Cerebellar vermis hypoplasia	+	+	+							+														4	17.3913
Scoliosis			+			+	+			+														4	17.3913
Ataxia/gait abnormalities						+	+			+											+			4	17.3913
Estropia				+	+	+	+																	4	17.3913
Dilation of ventricles	+	+	+																					3	13.0435
Weak cry				+	+																			2	8.69565
Poor suck	+				+																			2	8.69565
Ventilation dependent	+												+											2	8.69565
Nystagmus															+	+								2	8.69565
Febrile seizure only	+	+																						2	8.69565
Stereotypic movements/ behaviors			+																+					2	8.69565
Blue sclerae						+	+																	2	8.69565
Attention deficit						+	+																	2	8.69565
Distended abdomen				+	+																			2	8.69565
Hypothyroidism								+					+											2	8.69565
Strabismus								+				+												2	8.69565
pectus carinatum						+	+																	2	8.69565
Delayed bone age						+	+																	2	8.69565
Atrial Septal Defect (ASD)					+	+																		2	8.69565
splenomegaly																+							+	2	8.69565
Hepatomegaly- enlarged liver	+										+													2	8.69565
Prenatal hydrocephalus													+											1	4.34783
Swallowing problems				+																				1	4.34783
Nasogastric tube feeding	+																							1	4.34783
Tracheostomy													+											1	4.34783
G-tube use													+											1	4.34783
Dysarthria						+																		1	4.34783
Hyperreflexia																		+						1	4.34783
prenatal corpus callosum hypogenesis													+											1	4.34783
Brain atrophy																						+		1	4.34783
pachygyria										+														1	4.34783
Ventilation dependent				+																				1	4.34783
periventricular leukomalacia												+												1	4.34783
prominent subarachnoid spaces																							+	1	4.34783
Enlarged cisterna magna	+																							1	4.34783
Rotatory Nystagmus	+																							1	4.34783
Vertical Nystagmus																							+	1	4.34783
Contractures- shortening of muscle leading to rigidity			+																					1	4.34783
Microcephaly			+																					1	4.34783
Hand biting			+																					1	4.34783
Plagiocephaly									+															1	4.34783
Hypertrophic cardiomyopathy				+																				1	4.34783
Short stature										+														1	4.34783
Plagiocephaly												+												1	4.34783
Left ventricular hypertrophy - cardiac													+											1	4.34783
osteoporosis or osteopenia													+											1	4.34783
Medullary nephrocalcinosis													+											1	4.34783
Hepatosplenomegaly															+									1	4.34783
wide spaced gait																						+		1	4.34783
Macrocephaly													+											1	4.34783
encephalopathy														+										1	4.34783
Microcephaly																	+							1	4.34783
Aggressive behavior																			+					1	4.34783
Muscle atrophy																			+					1	4.34783
Self injurious behavior																					+			1	4.34783
Hypersensitivity to sensory stimuli																					+			1	4.34783
Myopia	+																							1	4.34783

## Sheet: FERRY3 or C12orf4
Clinical feature	Alazami et al., 2015 09DG00102	Phillips et al., 2016 X-1	Phillips et al., 2016 X-2	Phillips et al., 2016 X-3	Phillips et al., 2016 X-7	Phillips et al., 2016 X-10	Phillips et al., 2016 X-11	Phillips et al., 2016 X-12	Phillips et al., 2016 X-12 Dutch patient	Phillips et al., 2016 X-12 Arab patient 1	Phillips et al., 2016 X-12 Arab patient 2	Maddirevula et al.,2019 15DG2605	Hancarova et al., 2019 Arm‐F5‐1	Hancarova et al., 2019 Arm‐F5‐2	Rashvand et al., 2021 Proband 111.1	Rashvand et al., 2021 Proband 111.2	16	Percentage incidence
Cognitive delay/ ID	+	+	+	+	+	+	+	+	+	+	+	+	+	+	+	+	16	100
Speech delay	+	+	+	+	+	+	+	+	+	+	+	+	+	+	+	+	16	100
Hypotonia	+									+	+	+	+	+			6	37.5
Dysmorphic facial features									+	+	+				+	+	5	31.25
Aggressive behavior				+	+								Only following a family move	+		+	5	31.25
Shyness						+	+						+		+		4	25
Motor delay					+			+	+			+					4	25
Autism Spectrum Disorder								+	+						+		3	18.75
Hyperlaxity									+	+	+						3	18.75
Global developmental delay	+														+		2	12.5
Ataxia/gait abnormalities								+	+								2	12.5
behavioral disturbances													+	+			2	12.5
Hand biting															+	+	2	12.5
ADHD	+																1	6.25
Nonspecific MRI changes	+																1	6.25
hyperopia									+								1	6.25
Sleeping problems									+								1	6.25
Respiratory problems												+					1	6.25
GERD												+					1	6.25
Reduced reflexes												+					1	6.25
Learning difficulties													+				1	6.25
Anorexia														+			1	6.25
stereotypic movements														+			1	6.25
Stutter															+		1	6.25
Hyperactivity																+	1	6.25

## Sheet: Comparison
Clinical feature	TBCK	PPP1R21	FERRY3
Hypotonia	87.8788	91.3043	37.5
Global developmental delay	71.2121	95.6522	12.5
Dysmorphic facial features	63.6364	91.3043	31.25
Seizures	68.1818	21.7391	0
Speech delay	59.0909	26.087	100
Reduced or delayed reflexes	51.5152	52.1739	0
Motor delay	43.9394	34.7826	25
Cognitive delay/ ID	51.5152	73.913	100
abnormal white matter	43.9394	39.1304	0
Developmental regression	18.1818	0	0
Tracheostomy	15.1515	4.34783	0
Dyslipidemia	13.6364	0	0
G-tube use for feeding	15.1515	0	0
Ventricle abnormalities (MRI)	18.1818	39.1304	0
osteoporosis or osteopenia	12.1212	4.34783	0
scoliosis	10.6061	17.3913	0
Muscular atropy	10.6061	0	0
Hypothyroidism	9.09091	8.69565	0
Strabismus	9.09091	8.69565	0
Hypothermia	9.09091	0	0
Feeding problems	22.7273	65.2174	0
Respiratory problems	36.3636	52.1739	6.25
Thin/dysmorphic corpus callosum	30.303	39.1304	0
Excess hair growth	3.0303	43.4783	0
Cavum septum pellucidum	0	26.087	0
Optic atrophy	0	21.7391	0
Cerebellar vermis hypoplasia	0	17.3913	0
Estropia	0	17.3913	0
Muscle weakness	0	21.7391	0
Hand biting	0	4.34783	12.5
Aggressive behavior	0	4.34783	31.25
Shyness	0	0	25
Autism Spectrum Disorder	6.06061	0	18.75
Hyperlaxity	0	0	18.75
Ataxia/gait abnormalities	0	17.3913	12.5
behavioral disturbances	3.0303	0	12.5
